# Supplementary material for: Marine cyanolichens from different littoral zones are associated with distinct bacterial communities
Source: PeerJ. 2018 Jul 17;6:e5208. doi: 10.7717/peerj.5208 (PMC6054067; doi:10.7717/peerj.5208)
Supplement: Table S2 — Results of the blastn analyses of the sequenced marker genes used to check the morphological lichen identifications. [file peerj-06-5208-s003.xlsx]

## Sheet: Sheet1
Table S2. Closest relatives of lichen marker gene sequences as assessed by blastn
Marker gene	Closest relative by blastn	Accession N°	Sequence length (bp)	Identity (%)	Lichen species by molecular ID	Lichen species by morphology	Remarks
Beta-tubulin	Collema fuscovirens voucher Tibell 23588 (UPS) beta-tublin gene, partial cds	KC119013	618	100	Lathagrium fuscovirens	C. flaccidum
nuLSU	Collema fuscovirens voucher Tibell 23588 (UPS) 28S large subunit ribosomal RNA gene , partial sequence	JX992869	187	100
Beta-tubulin	Collema cristatum voucher Loffal bp (O) beta-tublin gene, partial cds	KC119010	559	99	Lathagrium cristatum	B. crispa
nuLSU	Collema cristatum isolate AFTOL-ID 1013 28S ribosomal RNA gene, partial sequence	DQ917408	701	98
Beta-tubulin	Leptogium lichenoides MA-Lichen 16023 beta-tubulin gene, partial cds	DQ466063	628	99	Scytinium lichenoides	S. lichenoides	Identification was decided based on S. lichenoides being in the top hits for both genes
Beta-tubulin	Leptogium gelatinosum MA-Lichen 16021 beta-tubulin gene, partial cds	DQ466057	627	99
nuLSU	Leptogium lichenoides isolate AFTOL-ID 1015 28S ribosomal RNA gene, partial sequence	DQ917412	706	99
nuLSU	Leptogium teretiusculum voucher TT28319 large subunit ribosomal RNA gene, partial sequence	EU166345	706	99
Beta-tubulin	Collema auriforme voucher Nordin 4621 (UPS) beta-tublin gene, partial cds	KC119008	633	99	Lathagrium auriforme	L. auriforme
nuLSU	Collema auriforme voucher Nordin 4621 (UPS) 28S large subunit ribosomal RNA gene, partial sequence	JX992861	636	99			Identities: 627/633 because 6 N's in subject sequence
ITS-5.8S rRNA	Xanthoria aureola 18S ribosomal RNA gene, partial sequence; internal transcribed spacer 1, 5.8S ribosomal RNA gene, and internal transcribed spacer 2, complete sequence; and 28S ribosomal RNA gene, partial sequence	JQ301690	461	100	Xanthoria aureola	X. aureola
ITS-5.8S rRNA	Xanthoria parietina isolate Xpar198 internal transcribed spacer 1, 5.8S ribosomal RNA gene, and internal transcribed spacer 2, complete sequence; and 28S ribosomal RNA gene, partial sequence	EU639640	472	99	Xanthoria parietina	X. parietina
ITS-5.8S rRNA	Lichina confinis isolate 4146 internal transcribed spacer 1, partial sequence; 5.8S ribosomal RNA gene and internal transcribed spacer 2, complete sequence; and large subunit ribosomal RNA gene, partial sequence	KX984089	498	100	Lichina confinis	L. confinis
ITS-5.8S rRNA	Lichina pygmaea isolate 4251 internal transcribed spacer 1, partial sequence; 5.8S ribosomal RNA gene and internal transcribed spacer 2, complete sequence; and large subunit ribosomal RNA gene, partial sequence	KX984099	190	100	Lichina pygmaea	L. pygmaea	Short sequence due to low sequence quality
