# Supplementary material for: Marine cyanolichens from different littoral zones are associated with distinct bacterial communities
Source: PeerJ. 2018 Jul 17;6:e5208. doi: 10.7717/peerj.5208 (PMC6054067; doi:10.7717/peerj.5208)
Supplement: Table S5 — List of lichen bacterial 16S rRNA OTUs and their taxonomy that showed >97% 16S rRNA gene sequence identity to bacterial isolates cultured from L. pygmaea, L. confinis and L. auriforme. [file peerj-06-5208-s006.xlsx]

## Sheet: Sheet1
Table S5: Bacterial isolates and lichen bacterial OTUs showing >97% 16S rRNA gene sequence identity
OTU N°	Max. OTU relative abundance amongst all lichens sampled in this study (%)	Bacterial isolate	Isolate source	% ID	seq length	OTU taxonomy
OTU_37	14.31	CA1_07	L. auriforme	99	401/402	k__Bacteria; p__Proteobacteria; c__Alphaproteobacteria; o__Sphingomonadales; f__Sphingomonadaceae; g__Sphingomonas
OTU_21	4.43213	LP1_11	L. pygmaea	98	397/402	k__Bacteria; p__Proteobacteria; c__Alphaproteobacteria; o__Sphingomonadales; f__Erythrobacteraceae
OTU_94	2.8155	LC4_12	L. confinis	97	393/403	k__Bacteria; p__Proteobacteria; c__Alphaproteobacteria; o__Sphingomonadales; f__Erythrobacteraceae
OTU_122	2.77683	MOLA1943	L. confinis	98	402/407	k__Bacteria; p__Actinobacteria; c__Actinobacteria; o__Actinomycetales; f__Micromonosporaceae
OTU_281	1.38889	MOLA1946	L. pygmaea	97	395/407	k__Bacteria; p__Actinobacteria; c__Actinobacteria; o__Actinomycetales; f__Micromonosporaceae; g__Dactylosporangium
OTU_159	1.23447	MOLA1817	L. confinis	98	402/407	k__Bacteria; p__Actinobacteria; c__Acidimicrobiia; o__Acidimicrobiales; f__C111
OTU_301	1.14839	LC1_18	L. confinis	97	393/402	k__Bacteria; p__Proteobacteria; c__Alphaproteobacteria; o__Sphingomonadales; f__Erythrobacteraceae
OTU_209	0.854904	LP1_10	L. pygmaea	98	396/402	k__Bacteria; p__Proteobacteria; c__Alphaproteobacteria; o__Sphingomonadales; f__Erythrobacteraceae
OTU_237	0.812564	CA2_01	L. auriforme	97	410/422	k__Bacteria; p__Bacteroidetes; c__Sphingobacteriia; o__Sphingobacteriales; f__Sphingobacteriaceae; g__Pedobacter
OTU_445	0.720634	LP4_02	L. pygmaea	97	396/407	k__Bacteria; p__Actinobacteria; c__Actinobacteria; o__Actinomycetales; f__Nocardioidaceae
OTU_1058	0.696379	CA2_10	L. auriforme	97	415/427	k__Bacteria; p__Proteobacteria; c__Betaproteobacteria; o__Burkholderiales; f__Comamonadaceae; g__Variovorax
OTU_1149	0.687373	CA2_12	L. auriforme	97	398/407	k__Bacteria; p__Actinobacteria; c__Actinobacteria; o__Actinomycetales; f__Micrococcaceae
OTU_687	0.672592	MOLA1946	L. pygmaea	97	396/407	k__Bacteria; p__Actinobacteria; c__Actinobacteria; o__Actinomycetales; f__Micromonosporaceae; g__Actinoplanes
OTU_834	0.534623	LP1_18	L. pygmaea	98	401/407	k__Bacteria; p__Actinobacteria; c__Actinobacteria; o__Actinomycetales; f__Streptomycetaceae
OTU_421	0.484413	CA1_02	L. auriforme	97	410/422	k__Bacteria; p__Bacteroidetes; c__Sphingobacteriia; o__Sphingobacteriales; f__Sphingobacteriaceae; g__Pedobacter
OTU_295	0.440563	LC4_15	L. confinis	99	400/402	k__Bacteria; p__Proteobacteria; c__Alphaproteobacteria; o__Sphingomonadales; f__Sphingomonadaceae
OTU_765	0.423985	CA1_07	L. auriforme	97	390/402	k__Bacteria; p__Proteobacteria; c__Alphaproteobacteria; o__Sphingomonadales; f__Sphingomonadaceae; g__Sphingomonas
OTU_1623	0.35159	CA2_10	L. auriforme	97	419/428	k__Bacteria; p__Proteobacteria; c__Betaproteobacteria; o__Burkholderiales; f__Comamonadaceae; g__Polaromonas
OTU_940	0.335964	CA1_39	L. auriforme	99	401/402	k__Bacteria; p__Proteobacteria; c__Alphaproteobacteria; o__Rhizobiales; f__Rhizobiaceae; g__Agrobacterium
OTU_1034	0.258971	LC4_16	L. confinis	98	395/402	k__Bacteria; p__Proteobacteria; c__Alphaproteobacteria; o__Rhodobacterales; f__Rhodobacteraceae; g__Octadecabacter
OTU_382	0.253305	LP4_01	L. pygmaea	98	395/402	k__Bacteria; p__Proteobacteria; c__Alphaproteobacteria; o__Rhodobacterales; f__Rhodobacteraceae; g__Phaeobacter
OTU_2418	0.21747	CA1_07	L. auriforme	97	380/388	k__Bacteria; p__Proteobacteria; c__Alphaproteobacteria; o__Sphingomonadales; f__Sphingomonadaceae; g__Sphingomonas
OTU_739	0.1855	LC4_18	L. confinis	98	394/402	k__Bacteria; p__Proteobacteria; c__Alphaproteobacteria; o__Sphingomonadales; f__Sphingomonadaceae
OTU_2560	0.181225	CA2_10	L. auriforme	97	415/427	k__Bacteria; p__Proteobacteria; c__Betaproteobacteria; o__Burkholderiales; f__Comamonadaceae; g__Rhodoferax
OTU_559	0.18014	CA1_29	L. auriforme	98	422/427	k__Bacteria; p__Proteobacteria; c__Gammaproteobacteria; o__Pseudomonadales; f__Pseudomonadaceae; g__Pseudomonas
OTU_808	0.18014	CA2_13	L. auriforme	98	422/427	k__Bacteria; p__Proteobacteria; c__Gammaproteobacteria; o__Pseudomonadales; f__Pseudomonadaceae; g__Pseudomonas
OTU_1553	0.16818	LC1_01	L. confinis	97	392/402	k__Bacteria; p__Proteobacteria; c__Alphaproteobacteria; o__Sphingomonadales
OTU_816	0.165472	LC1_07	L. confinis	97	390/402	k__Bacteria; p__Proteobacteria; c__Alphaproteobacteria; o__Rhodobacterales; f__Rhodobacteraceae
OTU_613	0.119808	LC4_02	L. confinis	99	401/402	k__Bacteria; p__Proteobacteria; c__Alphaproteobacteria; o__Rhodobacterales; f__Rhodobacteraceae; g__Anaerospora
OTU_1372	0.07249	LC4_01	L. confinis	98	395/402	k__Bacteria; p__Proteobacteria; c__Alphaproteobacteria; o__Rhodobacterales; f__Rhodobacteraceae
OTU_1048	0.0625049	CA1_23	L. auriforme	98	415/422	k__Bacteria; p__Bacteroidetes; c__Flavobacteriia; o__Flavobacteriales; f__[Weeksellaceae]; g__Chryseobacterium
OTU_1769	0.0509165	LC2_12	L. confinis	100	427/427	k__Bacteria; p__Firmicutes; c__Bacilli; o__Bacillales; f__Bacillaceae; g__Bacillus; s__muralis
OTU_1850	0.0468787	CA1_37	L. auriforme	97	415/427	k__Bacteria; p__Proteobacteria; c__Betaproteobacteria; o__Burkholderiales; f__Oxalobacteraceae; g__Janthinobacterium
OTU_1715	0.0272238	CA2_01	L. auriforme	98	416/422	k__Bacteria; p__Bacteroidetes; c__Sphingobacteriia; o__Sphingobacteriales; f__Sphingobacteriaceae; g__Pedobacter
